# Supplementary material for: Cluster analysis of karyotype similarity coefficients in Epimedium (Berberidaceae): insights in the systematics and evolution
Source: PhytoKeys. 2020 Sep 15;161:11–26. doi: 10.3897/phytokeys.161.51046 (PMC7508920; doi:10.3897/phytokeys.161.51046)
Supplement: Supplementary material 1 — Table S1. Karyotype resemblance-near coefficients in 51 Epimedium taxa and two Vancouveria species [file phytokeys-161-011-s001.xls]

## Sheet: Sheet1
Table S1 karyotype resemblance-near coefficients in 51 Epimedium taxa and two Vancouveria species
	E. ecalcaratum	E. shuichengense	E. platypetalum	E. davidii	E. pauciflorum	E. flavum	E. ilicifolium	E. mikinorii	E. membranaceum	E. lishihchenii	E. acuminatum	E. wushanense	E. leptorrhizum	E. baojingense	E. chlorandrum	E. luodianense	E. pudingense	E. gladulosopilosum	E. pseudowushanense	E. franchetii	E. enshiense	E. sutchuenense	E. zhushanense	E. pubescens	E. sagittatum	E. sagittatum var. glabratum	E. dolichostemon	E. truncatum	E. brevicornu	E. myrianthum	E. stellulatum	E. fargesii	E. elachyphyllum	E. koreanum	E. grandiflorum	E. grandiflorum var. thunbergianum	E. grandiflorum var. higoense	E. grandiflorum var. coelestre	E. sempervirens	E. sempervirens var. hypoglaucum	E. sempervirens var. multifoliolatum	E. trifoliatobinatum	E. diphyllum	E. cremeum	E. kitamuranum	E. setosum	E. alpinum	E. pubigerum	E. pinnatum subsp. colchicum
E. shuichengense	0.9633
E. platypetalum	0.9416	0.9565
E. davidii	0.9723	0.987	0.9649
E. pauciflorum	0.9738	0.9851	0.9679	0.9953
E. flavum	0.9456	0.9389	0.9039	0.9325	0.9327
E. ilicifolium	0.9443	0.9695	0.9874	0.9708	0.9681	0.915
E. mikinorii	0.9842	0.9696	0.9528	0.9769	0.9772	0.9481	0.9525
E. membranaceum	0.9591	0.9921	0.9695	0.9885	0.9875	0.9238	0.9629	0.9734
E. lishihchenii	0.971	0.9857	0.9675	0.9843	0.9877	0.9281	0.9722	0.9667	0.9838
E. acuminatum	0.9546	0.9804	0.9626	0.975	0.9714	0.9447	0.969	0.9666	0.9738	0.9805
E. wushanense	0.9354	0.9593	0.9903	0.9595	0.9599	0.9099	0.9854	0.95	0.9611	0.9626	0.9649
E. leptorrhizum	0.885	0.9025	0.9256	0.9001	0.9005	0.8524	0.927	0.8858	0.8952	0.9084	0.9056	0.933
E. baojingense	0.9596	0.9913	0.9554	0.9848	0.9805	0.9448	0.9683	0.9685	0.986	0.9857	0.9863	0.9596	0.9029
E. chlorandrum	0.9435	0.9617	0.9892	0.9637	0.9581	0.9064	0.9868	0.9476	0.953	0.9663	0.9602	0.99	0.9302	0.9592
E. luodianense	0.9637	0.993	0.9551	0.9858	0.9839	0.9379	0.9647	0.9669	0.9903	0.9859	0.9801	0.9566	0.9005	0.9886	0.956
E. pudingense	0.9491	0.9705	0.9847	0.9684	0.9727	0.9128	0.9908	0.9557	0.9646	0.9756	0.9666	0.9793	0.923	0.9649	0.9832	0.9597
E. gladulosopilosum	0.953	0.9753	0.9656	0.9761	0.9705	0.9222	0.9785	0.953	0.9675	0.9784	0.9778	0.9637	0.9036	0.9762	0.9712	0.973	0.9766
E. pseudowushanense	0.9592	0.9808	0.9699	0.9796	0.9765	0.9328	0.9759	0.97	0.976	0.983	0.9933	0.9708	0.9099	0.9832	0.9693	0.9779	0.9767	0.9837
E. franchetii	0.9291	0.9502	0.9862	0.9537	0.9578	0.8993	0.9776	0.9476	0.9575	0.9585	0.9566	0.9898	0.9324	0.9474	0.9821	0.9491	0.9756	0.9566	0.9634
E. enshiense	0.9353	0.9503	0.9865	0.9511	0.9546	0.9095	0.9807	0.9382	0.9513	0.9629	0.9597	0.9914	0.9314	0.9555	0.9905	0.965	0.9738	0.9609	0.9614	0.9818
E. sutchuenense	0.9245	0.9405	0.9601	0.9392	0.9362	0.8938	0.9652	0.9223	0.93	0.9465	0.9454	0.9696	0.9568	0.9425	0.9675	0.9421	0.9555	0.9441	0.9472	0.9661	0.9682
E. zhushanense	0.9335	0.9467	0.987	0.9563	0.9569	0.895	0.979	0.9365	0.9575	0.9611	0.949	0.9929	0.9274	0.9476	0.9855	0.9545	0.9739	0.9625	0.9552	0.9887	0.9888	0.961
E. pubescens	0.9569	0.9764	0.9682	0.9749	0.9715	0.9383	0.9752	0.9601	0.9718	0.9796	0.991	0.9707	0.9115	0.9839	0.9647	0.9808	0.9718	0.9876	0.9919	0.9593	0.9706	0.9511	0.9596
E. sagittatum	0.9372	0.9507	0.993	0.9586	0.9635	0.8999	0.9818	0.9472	0.964	0.9645	0.9571	0.9936	0.9284	0.9496	0.99	0.9536	0.9787	0.9601	0.9638	0.991	0.9921	0.962	0.9936	0.9633
E. sagittatum var. glabratum	0.8937	0.9225	0.9377	0.9164	0.9184	0.8711	0.9445	0.8999	0.9078	0.9231	0.9201	0.9458	0.9731	0.9223	0.9465	0.9158	0.9395	0.9295	0.923	0.9455	0.9426	0.967	0.9402	0.9241	0.9401
E. dolichostemon	0.8675	0.8993	0.9224	0.897	0.8947	0.8501	0.9223	0.8814	0.8954	0.8959	0.903	0.9303	0.9862	0.9014	0.9226	0.8949	0.9156	0.9107	0.9037	0.9312	0.9228	0.9417	0.9252	0.9082	0.9236	0.9705
E. truncatum	0.9003	0.9331	0.9556	0.9291	0.9281	0.8837	0.9557	0.916	0.9285	0.929	0.9379	0.9648	0.9652	0.9346	0.9533	0.9281	0.9483	0.9344	0.9374	0.9631	0.9568	0.9767	0.9559	0.9422	0.9561	0.9813	0.9649
E. brevicornu	0.9283	0.9394	0.9591	0.9421	0.9337	0.893	0.9645	0.9196	0.9286	0.9443	0.9435	0.9679	0.9445	0.9447	0.971	0.9399	0.9538	0.9557	0.9477	0.965	0.9648	0.989	0.9632	0.9518	0.9604	0.9609	0.9388	0.967
E. myrianthum	0.9528	0.9643	0.984	0.973	0.9768	0.9139	0.9797	0.9578	0.9761	0.9795	0.9729	0.9749	0.9133	0.9667	0.9692	0.9696	0.9829	0.9831	0.9795	0.9719	0.9752	0.9478	0.9774	0.9826	0.9806	0.9254	0.9092	0.9418	0.9465
E. stellulatum	0.9293	0.9533	0.986	0.9593	0.9583	0.8981	0.9799	0.9483	0.96	0.9577	0.9539	0.9902	0.9324	0.9529	0.9857	0.9444	0.9796	0.96	0.9634	0.9941	0.9804	0.9636	0.9901	0.9563	0.9894	0.9468	0.9293	0.961	0.9648	0.97
E. fargesii	0.9495	0.9755	0.9768	0.968	0.9717	0.9155	0.986	0.9505	0.9643	0.9777	0.9681	0.9723	0.9181	0.9661	0.9765	0.9655	0.9909	0.9816	0.9754	0.971	0.9693	0.9524	0.9724	0.9745	0.9751	0.9375	0.913	0.9452	0.9502	0.986	0.9721
E. elachyphyllum	0.934	0.9569	0.9808	0.9545	0.9536	0.9119	0.9835	0.9356	0.9454	0.9617	0.9585	0.996	0.9353	0.9616	0.9884	0.9598	0.9752	0.9663	0.9599	0.9815	0.992	0.9729	0.9905	0.9673	0.9884	0.9548	0.928	0.9595	0.9707	0.9675	0.9845	0.9714
E. koreanum	0.9426	0.9703	0.9864	0.9667	0.9707	0.918	0.9942	0.9575	0.9669	0.972	0.9709	0.9847	0.924	0.9689	0.9817	0.9623	0.9939	0.9751	0.9776	0.9796	0.978	0.9582	0.9756	0.9745	0.981	0.9426	0.9213	0.9555	0.9555	0.9818	0.9818	0.9875	0.9776
E. grandiflorum	0.9339	0.9621	0.9904	0.9595	0.9624	0.9109	0.9871	0.9509	0.9608	0.9634	0.9632	0.9934	0.9316	0.9622	0.9949	0.9556	0.9823	0.9652	0.9693	0.9878	0.9935	0.9653	0.9879	0.967	0.9932	0.9488	0.9285	0.9619	0.9631	0.9735	0.9902	0.978	0.9893	0.9904
E. grandiflorum var. thunbergianum	0.9295	0.9565	0.9803	0.9506	0.9465	0.9196	0.9775	0.9458	0.9491	0.9504	0.972	0.9925	0.9299	0.9645	0.9851	0.953	0.9713	0.9588	0.9704	0.9847	0.9846	0.9672	0.9864	0.9715	0.9839	0.9443	0.9268	0.9599	0.9671	0.9616	0.9879	0.9634	0.9901	0.9772	0.9871
E. grandiflorum var. higoense	0.9428	0.9675	0.9867	0.9696	0.9709	0.9172	0.9932	0.9575	0.9714	0.9724	0.9711	0.9844	0.9229	0.9695	0.9801	0.9642	0.994	0.9763	0.9767	0.9795	0.979	0.9588	0.9781	0.9766	0.9823	0.9384	0.921	0.955	0.9571	0.985	0.9818	0.9875	0.9767	0.9973	0.989	0.9763
E. grandiflorum var. coelestre	0.9491	0.9728	0.9813	0.9742	0.975	0.9233	0.9824	0.969	0.9773	0.9781	0.9816	0.9796	0.9151	0.9739	0.9721	0.9705	0.9841	0.985	0.9867	0.9759	0.9707	0.9505	0.9678	0.9855	0.976	0.9285	0.9119	0.9466	0.9474	0.9943	0.9741	0.9858	0.9661	0.987	0.9794	0.9709	0.9882
E. sempervirens	0.9302	0.9487	0.9888	0.9548	0.9584	0.8975	0.9767	0.9475	0.9611	0.9582	0.9552	0.9904	0.9324	0.947	0.9823	0.947	0.9755	0.9556	0.9633	0.9993	0.9818	0.9656	0.9886	0.9597	0.9918	0.944	0.9302	0.9631	0.9652	0.975	0.9941	0.9689	0.9808	0.9782	0.9868	0.9847	0.9787	0.9745
E. sempervirens var. hypoglaucum	0.9343	0.9521	0.9914	0.9576	0.9619	0.9016	0.9809	0.9524	0.9618	0.9623	0.9594	0.9966	0.9316	0.9508	0.9883	0.9506	0.9808	0.9589	0.9681	0.9932	0.9877	0.9633	0.995	0.9632	0.9952	0.9418	0.9254	0.9596	0.9621	0.9769	0.9931	0.972	0.9906	0.9821	0.9914	0.9904	0.9821	0.9787	0.9943
E. sempervirens var. multifoliolatum	0.812	0.97	0.9832	0.977	0.982	0.9155	0.9829	0.9614	0.9761	0.9821	0.9743	0.9744	0.9162	0.969	0.9727	0.9695	0.986	0.9849	0.9822	0.9746	0.8431	0.9502	0.9748	0.9818	0.9814	0.9319	0.9104	0.9434	0.9478	0.9967	0.975	0.9897	0.9672	0.9854	0.9793	0.9627	0.9871	0.9961	0.9752	0.9775
E. trifoliatobinatum	0.9396	0.9601	0.9948	0.965	0.9677	0.9073	0.9901	0.9573	0.9679	0.9677	0.9661	0.9872	0.9245	0.9582	0.9859	0.9563	0.987	0.968	0.9732	0.9874	0.9823	0.9574	0.9832	0.9694	0.9896	0.9374	0.922	0.9562	0.9558	0.9819	0.9871	0.98	0.9778	0.9906	0.9896	0.9796	0.9903	0.9848	0.988	0.9908	0.8508
E. diphyllum	0.9409	0.7921	0.8193	0.799	0.7969	0.7431	0.8159	0.7839	0.7993	0.7969	0.7928	0.819	0.8489	0.7927	0.8151	0.7858	0.8129	0.801	0.7991	0.8216	0.9782	0.9562	0.9821	0.971	0.9847	0.9374	0.9227	0.9542	0.9577	0.9824	0.9848	0.9836	0.9764	0.9931	0.9865	0.9757	0.9936	0.9844	0.9808	0.9834	0.8479	0.9931
E. cremeum	0.9326	0.9539	0.9813	0.9488	0.9459	0.9203	0.9775	0.942	0.9455	0.9514	0.9744	0.9964	0.9268	0.96	0.9859	0.9582	0.9694	0.9587	0.9679	0.9816	0.9882	0.9658	0.9858	0.9738	0.9869	0.9413	0.9231	0.9567	0.9653	0.9633	0.9814	0.9641	0.9954	0.9743	0.9863	0.9949	0.9735	0.969	0.9812	0.9909	0.8377	0.9785	0.9739
E. kitamuranum	0.9535	0.9695	0.98	0.9757	0.9755	0.9133	0.976	0.9641	0.9797	0.9787	0.9779	0.9709	0.9095	0.9683	0.9698	0.9674	0.9806	0.9884	0.9865	0.9697	0.9618	0.9437	0.9657	0.984	0.9743	0.9194	0.9027	0.9362	0.9417	0.9894	0.9695	0.9803	0.9576	0.9776	0.9684	0.9623	0.9788	0.9915	0.9718	0.9752	0.8403	0.9802	0.9789	0.9613
E. setosum	0.9466	0.9679	0.9819	0.973	0.9762	0.9113	0.9792	0.964	0.9782	0.9765	0.9731	0.9731	0.9128	0.9664	0.9706	0.9636	0.985	0.9811	0.9814	0.9752	0.9663	0.9438	0.9703	0.9783	0.9783	0.9267	0.9088	0.9414	0.9418	0.997	0.9775	0.987	0.9611	0.9845	0.9774	0.9634	0.985	0.995	0.9766	0.9784	0.8469	0.9861	0.9844	0.962	0.9891
E. alpinum	0.9243	0.9469	0.9833	0.9509	0.9528	0.8948	0.9734	0.9449	0.9591	0.953	0.9512	0.9859	0.9331	0.9458	0.9783	0.9426	0.9723	0.9534	0.9585	0.9935	0.9775	0.9668	0.9845	0.9548	0.9863	0.9454	0.9334	0.9645	0.9676	0.9681	0.9918	0.9662	0.9757	0.9771	0.9849	0.9809	0.9776	0.9718	0.9936	0.9892	0.8522	0.9856	0.9807	0.9778	0.9675	0.9748
E. pubigerum	0.9424	0.9649	0.9827	0.9679	0.9715	0.9121	0.9829	0.964	0.9743	0.9718	0.9703	0.975	0.9149	0.9648	0.9728	0.9604	0.9894	0.9746	0.9784	0.9785	0.9681	0.9453	0.9722	0.9736	0.9808	0.9285	0.9112	0.9435	0.9428	0.9878	0.9812	0.9921	0.9644	0.9889	0.9809	0.9684	0.9896	0.99	0.9786	0.9813	0.8468	0.9873	0.9863	0.9646	0.9858	0.9956	0.9789
E. pinnatum subsp. colchicum	0.9352	0.9571	0.9922	0.9597	0.9618	0.9061	0.9839	0.9534	0.9641	0.9636	0.9626	0.9966	0.931	0.9563	0.992	0.953	0.983	0.963	0.9707	0.9906	0.9909	0.9645	0.9908	0.9667	0.9969	0.9422	0.9266	0.9606	0.9633	0.9761	0.9915	0.9737	0.9908	0.9849	0.9943	0.9898	0.985	0.9812	0.9912	0.9963	0.8507	0.991	0.9862	0.9905	0.975	0.9787	0.9892	0.9803
E. pinnatum cv. "Elegans"	0.9429	0.9578	0.998	0.9667	0.9686	0.905	0.9893	0.952	0.9699	0.9691	0.9627	0.9898	0.9267	0.9578	0.9886	0.9567	0.9856	0.9679	0.9703	0.9847	0.9863	0.9621	0.9872	0.9695	0.9922	0.9388	0.9223	0.9558	0.9607	0.9845	0.9852	0.9785	0.9814	0.9872	0.9901	0.9794	0.9881	0.9814	0.9872	0.99	0.8525	0.9953	0.9916	0.9806	0.9792	0.9816	0.983	0.982	0.9912
E. perralderianum	0.9607	0.9692	0.9805	0.977	0.9801	0.9167	0.9789	0.9617	0.9768	0.9856	0.9771	0.9722	0.9143	0.9698	0.972	0.9725	0.9819	0.9882	0.9841	0.9702	0.9714	0.9516	0.9714	0.9848	0.9779	0.9253	0.9042	0.9379	0.95	0.9927	0.9686	0.9845	0.9644	0.9801	0.9721	0.96	0.9828	0.9926	0.9708	0.9746	0.8464	0.9795	0.9805	0.9619	0.9955	0.9883	0.9651	0.9854	0.9742
V. hexandra	0.9217	0.9474	0.9687	0.947	0.945	0.8917	0.9732	0.9316	0.9387	0.9505	0.9451	0.976	0.9522	0.9444	0.9761	0.9416	0.9683	0.9516	0.9556	0.975	0.9681	0.9895	0.9684	0.9497	0.9689	0.9681	0.9437	0.9762	0.9943	0.9541	0.9766	0.9612	0.9746	0.9687	0.9745	0.9704	0.9663	0.959	0.9748	0.9733	0.8573	0.9674	0.967	0.966	0.9537	0.9562	0.9747	0.9578	0.9746
V. chrysantha	0.8873	0.9167	0.9419	0.9153	0.9146	0.8676	0.9408	0.9009	0.9131	0.9161	0.9206	0.9494	0.98	0.9195	0.9418	0.9124	0.9358	0.9215	0.9224	0.9473	0.9428	0.962	0.9415	0.9263	0.9422	0.9885	0.9797	0.9816	0.955	0.9285	0.9475	0.9306	0.9471	0.9396	0.947	0.9442	0.939	0.9305	0.9485	0.9454	0.8782	0.9396	0.9385	0.9403	0.9219	0.9282	0.9471	0.9294	0.9457
[truncated: 3 more columns]
